# Supplementary material for: Novel Peptide-Modified Zeolitic Imidazolate Framework-8 Nanoparticles with pH-Sensitive Release of Doxorubicin for Targeted Treatment of Colorectal Cancer
Source: Pharmaceutics. 2025 Feb 13;17(2):246. doi: 10.3390/pharmaceutics17020246 (PMC11858906; doi:10.3390/pharmaceutics17020246)
Supplement: Supplementary file 1 [file pharmaceutics-17-00246-s001.zip]

Archive with 1 entries (1 files):
- pharmaceutics-3383528-supplementary.pdf
